# Supplementary material for: Non-Oncogene Addiction of KRAS-Mutant Cancers to IL-1β via Versican and Mononuclear IKKβ
Source: Cancers (Basel). 2023 Mar 20;15(6):1866. doi: 10.3390/cancers15061866 (PMC10047096; doi:10.3390/cancers15061866)
Supplement: Supplementary file 1 [file cancers-15-01866-s001.zip]

Archive with 2 entries (2 files):
- Spella et al_Cancers_Data_S1.xlsx
- Spella et al_Cancers_Supplementary Materials.pdf
